# Supplementary material for: Influenza A virus activates cellular Tropomyosin receptor kinase A (TrkA) signaling to promote viral replication and lung inflammation
Source: PLoS Pathog. 2022 Sep 19;18(9):e1010874. doi: 10.1371/journal.ppat.1010874 (PMC9521937; doi:10.1371/journal.ppat.1010874)
Supplement: S1 List — (XLSX) [file ppat.1010874.s006.xlsx]

## Sheet: AEC.TrkA_RegFunctionalClass
Annotation Cluster 1	Enrichment Score: 35.7078155553468
Category	Term	Count	%	PValue	Genes	List Total	Pop Hits	Pop Total	Fold Enrichment	Bonferroni	Benjamini	FDR
GOTERM_BP_DIRECT	GO:0051607~defense response to virus	68	10.5426	1.22281e-48	RTP4, IFITM3, IFNA5, IFNA4, CXCL9, CGAS, ADAR, IFIT1, IFI44L, IFIT3, IFIT2, IFIH1, DHX58, TRIM25, OASL1, IFITM6, OASL2, APOBEC1, ZBP1, GBP7, DTX3L, RSAD2, DDX58, ACOD1, PARP9, IFIT1BL1, IFIT1BL2, OAS2, OAS3, IRF7, TLR7, TLR3, TRIM34A, OAS1H, RNASEL, SLFN8, NLRC5, OAS1A, OAS1B, ZC3HAV1, OAS1C, OAS1D, DDX60, SLFN9, OAS1G, NLRP3, GBP2B, IFI206, IFI207, MLKL, IFI204, STAT1, TREX1, MX2, STAT2, MX1, EI…	567	229	19672	10.3024	3.49846e-45	1.74923e-45	1.6832e-45
GOTERM_BP_DIRECT	GO:0009615~response to virus	36	5.5814	1.61485e-30	OAS1H, IFITM3, OAS1A, OAS1B, ADAR, OAS1C, ZC3HAV1, DDX60, IFIT1, OAS1D, TNF, IFIT3, IFIT2, OAS1G, IFIH1, TBX21, DHX58, OASL1, OASL2, TGTP1, RSAD2, DDX58, MX2, MX1, EIF2AK2, ISG15, NMI, ISG20, BST2, OAS2, OAS3, TNFSF4, IFIT3B, TLR3, MYD88, TLR13	567	91	19672	13.7254	4.62008e-27	1.15502e-27	1.11142e-27
GOTERM_BP_DIRECT	GO:0045071~negative regulation of viral genome replication	29	4.49612	3.81121e-30	OAS1H, IFITM3, RNASEL, OAS1A, OAS1B, ADAR, OAS1C, ZC3HAV1, OAS1D, TNF, OAS1G, IFIH1, CCL5, OASL1, IFITM6, OASL2, IFI206, IFI207, RSAD2, IFI204, MX2, EIF2AK2, ISG15, ISG20, PARP10, BST2, ZNFX1, OAS2, OAS3	567	51	19672	19.7285	1.09039e-26	2.18078e-27	2.09845e-27
Annotation Cluster 2	Enrichment Score: 6.231259918606101
Category	Term	Count	%	PValue	Genes	List Total	Pop Hits	Pop Total	Fold Enrichment	Bonferroni	Benjamini	FDR
GOTERM_BP_DIRECT	GO:0060700~regulation of ribonuclease activity	10	1.55039	2.5854e-12	OAS1H, OAS2, OAS3, OAS1A, OAS1B, OAS1C, OAS1D, OASL1, OAS1G, OASL2	567	12	19672	28.9124	7.39676e-09	5.68986e-10	5.47507e-10
GOTERM_BP_DIRECT	GO:0060337~type I interferon signaling pathway	13	2.0155	3.36257e-12	OAS1H, IFITM3, STAT1, STAT2, TREX1, OAS1A, OAS1C, OAS1D, OAS1G, OAS2, IRF7, MYD88, IFITM6	567	27	19672	16.7049	9.62021e-09	6.87165e-10	6.61225e-10
GOTERM_BP_DIRECT	GO:0032728~positive regulation of interferon-beta production	16	2.48062	4.07566e-12	OAS1H, DDX58, OAS1A, ISG15, PTPN22, OAS1C, ZC3HAV1, OAS1D, OAS1G, IFIH1, OAS2, OAS3, DHX58, IRF7, TLR7, TLR3	567	49	19672	11.3289	1.16604e-08	7.77364e-10	7.48019e-10
GOTERM_BP_DIRECT	GO:0060339~negative regulation of type I interferon-mediated signaling pathway	12	1.86047	3.14214e-11	OAS1H, OAS3, TREX1, STAT2, NLRC5, OAS1A, ADAR, ISG15, OAS1C, OAS1D, USP18, OAS1G	567	25	19672	16.6535	8.98967e-08	5.29224e-09	5.09247e-09
GOTERM_BP_DIRECT	GO:0035457~cellular response to interferon-alpha	10	1.55039	2.73883e-09	OAS1H, IFI204, IFIT3B, OAS1A, OAS1C, IFIT1, OAS1D, IFIT3, IFIT2, OAS1G	567	21	19672	16.5214	7.83576e-06	3.73133e-07	3.59048e-07
GOTERM_BP_DIRECT	GO:0034138~toll-like receptor 3 signaling pathway	9	1.39535	8.64619e-09	OAS1H, OAS1A, OAS1C, LGALS9, OAS1D, TNF, TLR3, HAVCR2, OAS1G	567	17	19672	18.3679	2.47364e-05	1.1244e-06	1.08195e-06
GOTERM_BP_DIRECT	GO:0071639~positive regulation of monocyte chemotactic protein-1 production	8	1.24031	1.28765e-06	OAS1H, IL1B, OAS3, ADIPOQ, OAS1A, OAS1C, OAS1D, OAS1G	567	21	19672	13.2171	0.00367718	0.000106978	0.00010294
GOTERM_BP_DIRECT	GO:2000342~negative regulation of chemokine (C-X-C motif) ligand 2 production	6	0.930233	4.33108e-06	OAS1H, OAS3, OAS1A, OAS1C, OAS1D, OAS1G	567	10	19672	20.8169	0.0123148	0.000288168	0.00027729
GOTERM_BP_DIRECT	GO:0071659~negative regulation of IP-10 production	6	0.930233	4.33108e-06	OAS1H, OAS3, OAS1A, OAS1C, OAS1D, OAS1G	567	10	19672	20.8169	0.0123148	0.000288168	0.00027729
GOTERM_BP_DIRECT	GO:0034142~toll-like receptor 4 signaling pathway	7	1.08527	2.78188e-05	OAS1H, NEPN, OAS1A, OAS1C, NMI, OAS1D, OAS1G	567	22	19672	11.0393	0.0765057	0.00142124	0.00136759
GOTERM_BP_DIRECT	GO:1901857~positive regulation of cellular respiration	5	0.775194	0.00186272	OAS1H, OAS1A, OAS1C, OAS1D, OAS1G	567	19	19672	9.13023	0.995176	0.0517403	0.0497872
GOTERM_BP_DIRECT	GO:0006006~glucose metabolic process	9	1.39535	0.00194188	OAS1H, ADIPOQ, GDF2, OAS1A, APOD, OAS1C, OAS1D, TNF, OAS1G	567	79	19672	3.95258	0.996155	0.0534203	0.0514037
GOTERM_BP_DIRECT	GO:0043129~surfactant homeostasis	5	0.775194	0.00703346	OAS1H, OAS1A, OAS1C, OAS1D, OAS1G	567	27	19672	6.42498	1	0.147961	0.142376
GOTERM_BP_DIRECT	GO:0051259~protein oligomerization	5	0.775194	0.00802239	OAS1H, OAS1A, OAS1C, OAS1D, OAS1G	567	28	19672	6.19552	1	0.161634	0.155533
GOTERM_BP_DIRECT	GO:0042593~glucose homeostasis	9	1.39535	0.0939554	OAS1H, IL6, VGF, ADIPOQ, OAS1A, GCG, OAS1C, OAS1D, OAS1G	567	161	19672	1.93947	1	0.797645	0.767535
Annotation Cluster 3	Enrichment Score: 6.229222794161133
Category	Term	Count	%	PValue	Genes	List Total	Pop Hits	Pop Total	Fold Enrichment	Bonferroni	Benjamini	FDR
GOTERM_BP_DIRECT	GO:0071346~cellular response to interferon-gamma	29	4.49612	3.14681e-19	CCL12, CCL11, GM43302, H2-Q7, CCL9, CCL8, CCL7, CCL5, CCL4, CASP1, CCL2, GBP2, GBP4, GBP3, GBP6, GBP5, GBP2B, GBP8, EDN1, GBP7, NOS2, CCL20, GBP9, STAT1, IRGM1, ACOD1, GBP11, GBP10, TLR3	567	109	19672	9.23075	9.00303e-16	1.28615e-16	1.2376e-16
GOTERM_BP_DIRECT	GO:0070098~chemokine-mediated signaling pathway	14	2.17054	8.20712e-10	CCR1, CCL12, CXCL9, CCL11, CCL20, CXCL13, CXCL10, CXCL11, CCL9, CCL8, CCL7, CCL5, CCL4, CCL2	567	49	19672	9.91282	2.34805e-06	1.17403e-07	1.12971e-07
GOTERM_BP_DIRECT	GO:0006935~chemotaxis	20	3.10078	1.00807e-08	CCR1, CCL12, CXCL9, CCL11, CCL20, CXCL13, CXCL10, CXCL11, CCL9, CCL8, CCL7, CCL5, CCL4, CCRL2, S1PR1, 2610528A11RIK, CCL2, LGALS9, DOCK2, CCR3	567	134	19672	5.17834	2.88406e-05	1.25396e-06	1.20662e-06
GOTERM_BP_DIRECT	GO:0030593~neutrophil chemotaxis	15	2.32558	5.97612e-08	CCL12, CXCL9, CCL11, CCL20, CXCL13, CXCL10, PREX1, CXCL11, CCL9, CCL8, CCL7, IL1B, CCL5, CCL4, CCL2	567	80	19672	6.50529	0.000170962	6.33248e-06	6.09343e-06
GOTERM_BP_DIRECT	GO:0048245~eosinophil chemotaxis	9	1.39535	6.53637e-08	CCL12, HRH1, CCL8, CCL11, CCL7, CCL5, CCL4, CCL2, CCR3	567	21	19672	14.8692	0.000186988	6.44847e-06	6.20505e-06
GOTERM_BP_DIRECT	GO:0048247~lymphocyte chemotaxis	10	1.55039	1.45238e-07	CCL9, CCL12, CCL8, CCL11, CCL7, CCL20, CCL5, CCL4, 2610528A11RIK, CCL2	567	31	19672	11.1919	0.000415441	1.34041e-05	1.28981e-05
GOTERM_BP_DIRECT	GO:0071347~cellular response to interleukin-1	13	2.0155	3.32105e-06	CCL12, EDN1, CCL11, CCL20, SERPINE1, ACOD1, IL6, CCL9, CCL8, CCL7, CCL5, CCL4, CCL2	567	81	19672	5.56831	0.00945653	0.000237538	0.000228571
GOTERM_BP_DIRECT	GO:0070374~positive regulation of ERK1 and ERK2 cascade	22	3.41085	5.04436e-06	CCR1, NPSR1, CCL12, CCL11, CCL20, SERPINF2, PTPN22, GCG, HTR2A, IL6, CCL9, BMP2, CCL8, CCL7, IL1B, CCL5, CCL4, CCL2, IAPP, TNFAIP8L3, TEK, HAVCR2	567	236	19672	3.23427	0.0143283	0.000327998	0.000315616
GOTERM_BP_DIRECT	GO:0002548~monocyte chemotaxis	9	1.39535	8.26093e-06	CCL9, CCL12, CCL8, CCL11, CCL7, CCL20, CCL5, CCL4, CCL2	567	37	19672	8.4393	0.0233575	0.000492386	0.000473799
GOTERM_BP_DIRECT	GO:0071356~cellular response to tumor necrosis factor	16	2.48062	1.93997e-05	CCL12, EDN1, CCL11, VCAM1, CCL20, ACOD1, THBS1, IL6, ZFP36, CCL9, CCL8, CCL7, CCL5, CCL4, CCL2, GBP3	567	145	19672	3.8284	0.053991	0.00104722	0.00100769
GOTERM_BP_DIRECT	GO:0031640~killing of cells of other organism	10	1.55039	0.000294038	CXCL10, CXCL9, CCL12, PGLYRP3, CCL8, CCL11, HAMP2, CCL20, CCL2, CXCL13	567	75	19672	4.62598	0.568878	0.010259	0.00987177
GOTERM_BP_DIRECT	GO:0061844~antimicrobial humoral immune response mediated by antimicrobial peptide	12	1.86047	0.00243359	CXCL10, CXCL9, CXCL11, CCL12, PGLYRP3, CCL8, CCL11, HAMP2, TSLP, CCL20, CCL2, CXCL13	567	140	19672	2.97385	0.999061	0.0630019	0.0606236
GOTERM_BP_DIRECT	GO:2000503~positive regulation of natural killer cell chemotaxis	3	0.465116	0.0114782	CCL7, CCL5, CCL4	567	6	19672	17.3474	1	0.209167	0.201271
GOTERM_BP_DIRECT	GO:0043547~positive regulation of GTPase activity	16	2.48062	0.0189696	CCL12, CCL11, CCL20, RGS16, RASGRF1, AGAP2, ARAP3, PREX1, CCL9, CCL8, CCL7, PIN1RT1, CCL5, CCL4, S1PR1, CCL2	567	286	19672	1.94097	1	0.296568	0.285373
Annotation Cluster 4	Enrichment Score: 4.343884405493082
Category	Term	Count	%	PValue	Genes	List Total	Pop Hits	Pop Total	Fold Enrichment	Bonferroni	Benjamini	FDR
GOTERM_BP_DIRECT	GO:0032722~positive regulation of chemokine production	13	2.0155	3.2647e-08	EGR1, TSLP, EIF2AK2, TNF, IL6, IL7, IL1B, TNFSF4, TLR7, LGALS9, TLR3, MYD88, HAVCR2	567	54	19672	8.35247	9.33986e-05	3.89179e-06	3.74488e-06
GOTERM_BP_DIRECT	GO:1901224~positive regulation of NIK/NF-kappaB signaling	9	1.39535	0.000799072	EDN1, IL1B, EIF2AK2, TLR7, NMI, IFI35, TNF, TLR3, HAVCR2	567	69	19672	4.52542	0.898435	0.0243207	0.0234026
GOTERM_BP_DIRECT	GO:0032729~positive regulation of interferon-gamma production	9	1.39535	0.00356384	CARMIL2, IL1B, TNFSF4, ISG15, TLR7, PTPN22, TNF, TLR3, HAVCR2	567	87	19672	3.58913	0.999963	0.0849679	0.0817604
Annotation Cluster 5	Enrichment Score: 3.8743703099862516
Category	Term	Count	%	PValue	Genes	List Total	Pop Hits	Pop Total	Fold Enrichment	Bonferroni	Benjamini	FDR
GOTERM_BP_DIRECT	GO:0043123~positive regulation of I-kappaB kinase/NF-kappaB signaling	20	3.10078	3.7424e-08	TRIM30B, TRIM30A, TRIM30D, CLEC4N, TRIM30C, ADIPOQ, ZC3HAV1, TNF, UBD, IL1B, CASP1, TNFSF10, TRIM14, TRIM25, TRIM21, TLR3, TRIM34B, TMEM106A, MYD88, TRIM34A	567	145	19672	4.7855	0.000107064	4.2828e-06	4.12113e-06
GOTERM_BP_DIRECT	GO:0046596~regulation of viral entry into host cell	9	1.39535	6.53637e-08	TRIM30B, TRIM30A, TRIM30D, TRIM30C, TRIM14, TRIM25, TRIM21, TRIM34B, TRIM34A	567	21	19672	14.8692	0.000186988	6.44847e-06	6.20505e-06
GOTERM_BP_DIRECT	GO:0051092~positive regulation of NF-kappaB transcription factor activity	17	2.63566	1.35257e-05	TNFSF18, TRIM30B, TRIM30A, TRIM30D, TRIM30C, EIF2AK2, TNF, AIM2, IL1B, TRIM14, TRIM25, NLRP3, TRIM21, TLR3, TRIM34B, MYD88, TRIM34A	567	158	19672	3.73299	0.037958	0.000758763	0.00073012
GOTERM_BP_DIRECT	GO:0010508~positive regulation of autophagy	11	1.70543	0.000119556	TRIM30B, TRIM30A, TRIM30D, TRIM30C, IGTP, IRGM2, IRGM1, TRIM14, TRIM21, TRIM34B, TRIM34A	567	82	19672	4.65419	0.289701	0.0050286	0.00483877
GOTERM_BP_DIRECT	GO:0032880~regulation of protein localization	10	1.55039	0.00505741	TRIM30B, TRIM30A, TRIM30D, MYO1A, TRIM30C, TRIM14, TRIM25, TRIM21, TRIM34B, TRIM34A	567	112	19672	3.09776	0.999999	0.113931	0.10963
GOTERM_BP_DIRECT	GO:0000209~protein polyubiquitination	9	1.39535	0.148775	TRIM30B, TRIM30A, TRIM30D, TRIM30C, TRIM14, UBE2L6, TRIM21, TRIM34B, TRIM34A	567	180	19672	1.73474	1	1	0.962587
GOTERM_BP_DIRECT	GO:0016567~protein ubiquitination	16	2.48062	0.254527	TRIM30B, TRIM30A, TRIM30D, DTX3L, TRIM30C, RNF213, SOCS1, UBD, TRIM14, TRIM69, ASB5, TRIM31, TRIM21, TRIM34B, HERC6, TRIM34A	567	429	19672	1.29398	1	1	0.962587
Annotation Cluster 6	Enrichment Score: 3.7163349205916
Category	Term	Count	%	PValue	Genes	List Total	Pop Hits	Pop Total	Fold Enrichment	Bonferroni	Benjamini	FDR
GOTERM_BP_DIRECT	GO:0001916~positive regulation of T cell mediated cytotoxicity	9	1.39535	7.12484e-05	H2-T24, H2-T22, H2-T10, PNP, H2-Q6, H2-Q7, H2-K1, H2-Q4, TAP2	567	49	19672	6.37253	0.184414	0.00339736	0.00326912
GOTERM_BP_DIRECT	GO:0002476~antigen processing and presentation of endogenous peptide antigen via MHC class Ib	7	1.08527	0.00031558	H2-T24, H2-T22, H2-T10, H2-Q6, H2-Q7, H2-K1, H2-Q4	567	33	19672	7.35952	0.594655	0.0107485	0.0103428
GOTERM_BP_DIRECT	GO:0002486~antigen processing and presentation of endogenous peptide antigen via MHC class I via ER pathway, TAP-independent	7	1.08527	0.00031558	H2-T24, H2-T22, H2-T10, H2-Q6, H2-Q7, H2-K1, H2-Q4	567	33	19672	7.35952	0.594655	0.0107485	0.0103428
Annotation Cluster 7	Enrichment Score: 2.9239973531694683
Category	Term	Count	%	PValue	Genes	List Total	Pop Hits	Pop Total	Fold Enrichment	Bonferroni	Benjamini	FDR
GOTERM_BP_DIRECT	GO:0031663~lipopolysaccharide-mediated signaling pathway	8	1.24031	7.64482e-05	CCL12, STAT1, IL1B, CCL5, CCL2, PTPN22, TNF, MYD88	567	37	19672	7.5016	0.196459	0.00352771	0.00339455
GOTERM_BP_DIRECT	GO:0071407~cellular response to organic cyclic compound	10	1.55039	0.000215037	CCL12, BMP2, SOCS1, NOS2, FOXF1, STAT1, IL1B, CCL5, CCL2, TNF	567	72	19672	4.81873	0.459515	0.00798989	0.00768828
GOTERM_BP_DIRECT	GO:0000165~MAPK cascade	9	1.39535	0.00286485	CCL12, ZFP36, EDN1, IL1B, CCL5, CCL2, TLR7, TNF, TLR3	567	84	19672	3.71731	0.999728	0.0718977	0.0691836
GOTERM_BP_DIRECT	GO:0043491~protein kinase B signaling	5	0.775194	0.042759	CCL12, IL1B, CCL5, CCL2, TNF	567	46	19672	3.77118	1	0.518363	0.498795
Annotation Cluster 8	Enrichment Score: 2.3992042032228205
Category	Term	Count	%	PValue	Genes	List Total	Pop Hits	Pop Total	Fold Enrichment	Bonferroni	Benjamini	FDR
GOTERM_BP_DIRECT	GO:0050796~regulation of insulin secretion	8	1.24031	0.000176902	IL6, NOS2, IL1B, CCL5, GCG, TCIRG1, CARTPT, TNF	567	42	19672	6.60855	0.397195	0.00712842	0.00685933
GOTERM_BP_DIRECT	GO:0045429~positive regulation of nitric oxide biosynthetic process	7	1.08527	0.00331671	IL6, HRH1, IL1B, PTX3, PTGS2, TNF, AGT	567	51	19672	4.76204	0.999926	0.0797404	0.0767303
GOTERM_BP_DIRECT	GO:0010573~vascular endothelial growth factor production	3	0.465116	0.0157653	IL6, IL1B, TNF	567	7	19672	14.8692	1	0.255168	0.245536
GOTERM_BP_DIRECT	GO:0060252~positive regulation of glial cell proliferation	4	0.620155	0.0273552	IL6, PLAG1, IL1B, TNF	567	23	19672	6.03389	1	0.36426	0.350509
Annotation Cluster 9	Enrichment Score: 2.33634058265806
Category	Term	Count	%	PValue	Genes	List Total	Pop Hits	Pop Total	Fold Enrichment	Bonferroni	Benjamini	FDR
GOTERM_BP_DIRECT	GO:0090026~positive regulation of monocyte chemotaxis	6	0.930233	0.000423992	CCR1, TNFSF18, CXCL10, CCL5, SERPINE1, CCL2	567	23	19672	9.05084	0.702785	0.013943	0.0134167
GOTERM_BP_DIRECT	GO:0010759~positive regulation of macrophage chemotaxis	5	0.775194	0.00530442	TNFSF18, CSF1, CCL5, CCL2, THBS1	567	25	19672	6.93898	1	0.118562	0.114086
GOTERM_BP_DIRECT	GO:0045785~positive regulation of cell adhesion	6	0.930233	0.0435495	TNFSF18, PREX1, CCL5, CCL2, TEK, TNF	567	67	19672	3.107	1	0.525717	0.505872
Annotation Cluster 10	Enrichment Score: 1.9206874811563415
Category	Term	Count	%	PValue	Genes	List Total	Pop Hits	Pop Total	Fold Enrichment	Bonferroni	Benjamini	FDR
GOTERM_BP_DIRECT	GO:0060335~positive regulation of interferon-gamma-mediated signaling pathway	6	0.930233	1.00979e-06	HPX, IGTP, NLRC5, IRGM2, IRGM1, PARP9	567	8	19672	26.0212	0.00288484	8.75457e-05	8.4241e-05
GOTERM_BP_DIRECT	GO:0061635~regulation of protein complex stability	4	0.620155	0.00429296	TREX1, IGTP, IRGM2, IRGM1	567	12	19672	11.565	0.999995	0.100673	0.0968732
GOTERM_BP_DIRECT	GO:0043254~regulation of protein complex assembly	5	0.775194	0.00455786	TNFSF18, IGTP, IRGM2, IRGM1, AIDA	567	24	19672	7.2281	0.999998	0.10531	0.101334
GOTERM_BP_DIRECT	GO:0031648~protein destabilization	7	1.08527	0.00629868	BMP2, SOX17, IGTP, IRGM2, IRGM1, IAPP, TRIM21	567	58	19672	4.18731	1	0.137561	0.132368
GOTERM_BP_DIRECT	GO:0061739~protein lipidation involved in autophagosome assembly	3	0.465116	0.0114782	IGTP, IRGM2, IRGM1	567	6	19672	17.3474	1	0.209167	0.201271
GOTERM_BP_DIRECT	GO:0061762~CAMKK-AMPK signaling cascade	3	0.465116	0.0114782	IGTP, IRGM2, IRGM1	567	6	19672	17.3474	1	0.209167	0.201271
GOTERM_BP_DIRECT	GO:1901098~positive regulation of autophagosome maturation	3	0.465116	0.0206235	IGTP, IRGM2, IRGM1	567	8	19672	13.0106	1	0.31385	0.302002
GOTERM_BP_DIRECT	GO:0070431~nucleotide-binding oligomerization domain containing 2 signaling pathway	3	0.465116	0.0319094	IGTP, IRGM2, IRGM1	567	10	19672	10.4085	1	0.409385	0.393931
GOTERM_BP_DIRECT	GO:0010800~positive regulation of peptidyl-threonine phosphorylation	4	0.620155	0.0587283	IGTP, IRGM2, IRGM1, GCG	567	31	19672	4.47676	1	0.600078	0.577425
GOTERM_BP_DIRECT	GO:0071902~positive regulation of protein serine/threonine kinase activity	4	0.620155	0.159547	IGTP, IRGM2, IRGM1, C1QTNF9	567	48	19672	2.89124	1	1	0.962587
GOTERM_BP_DIRECT	GO:0000045~autophagosome assembly	4	0.620155	0.271908	IGTP, IRGM2, IRGM1, TCIRG1	567	63	19672	2.20285	1	1	0.962587
GOTERM_BP_DIRECT	GO:0050821~protein stabilization	8	1.24031	0.32551	SOX17, PIN1RT1, TREX1, IGTP, IRGM2, IRGM1, APOA1, PML	567	194	19672	1.43072	1	1	0.962587
Annotation Cluster 11	Enrichment Score: 1.3284237957440521
Category	Term	Count	%	PValue	Genes	List Total	Pop Hits	Pop Total	Fold Enrichment	Bonferroni	Benjamini	FDR
GOTERM_BP_DIRECT	GO:0045944~positive regulation of transcription from RNA polymerase II promoter	58	8.99225	0.000182276	CSRNP1, MYT1L, TNF, SOX17, SOX15, NAMPT, EDN1, POU1F1, DAXX, DDX58, SERPINF2, LMO2, TBR1, FOS, PAX5, POU3F1, NR5A1, PIN1RT1, IL1B, IRF7, NCOA7, TLR7, ATF3, TLR3, IRF9, SP100, RNASEL, ASCL3, PLAG1, NR1I3, NLRC5, AGAP2, HELZ2, PLAC8, TBX21, S1PR1, NLRP3, EGR1, IFI206, IFI207, EGR3, IFI204, STAT1, FOXF1, STAT2, CAVIN4, GDF2, OSM, LIF, TBX6, MAFA, PML, FLI1, FOSL1, IL6, BMP2, ZGLP1, TNFSF8	567	1213	19672	1.65895	0.406395	0.00724296	0.00696954
GOTERM_BP_DIRECT	GO:0006355~regulation of transcription, DNA-templated	35	5.42636	0.612496	L3MBTL1, CSRNP1, PLAG1, MYT1L, NR1I3, MYRFL, NPAS1, SOX17, TBX21, SOX15, FOXD4, EGR1, BATF2, DAXX, POU1F1, STAT1, FOXF1, STAT2, TBR1, FOS, PAX5, TBX6, MAFA, POU3F1, PML, FLI1, FOSL1, NR5A1, BMP2, ADORA2A, ZGLP1, IRF7, SIM1, ATF3, IRF9	567	1225	19672	0.991282	1	1	0.962587
GOTERM_BP_DIRECT	GO:0006357~regulation of transcription from RNA polymerase II promoter	38	5.89147	0.926605	CSRNP1, SP100, ASCL3, MYT1L, UCP1, NPAS1, TNF, ZFP36, A530032D15RIK, SOX17, TBX21, FOXD4, EGR1, BATF2, POU1F1, EGR3, IFI204, SP110, STAT1, FOXF1, STAT2, TBR1, FOS, PAX5, TBX6, MAFA, POU3F1, FLI1, FOSL1, NR5A1, ZGLP1, BCL6B, IRF7, NCOA7, SIM1, ATF3, IRF9, C130026I21RIK	567	1585	19672	0.831802	1	1	0.962587
Annotation Cluster 12	Enrichment Score: 1.3245607723148412
Category	Term	Count	%	PValue	Genes	List Total	Pop Hits	Pop Total	Fold Enrichment	Bonferroni	Benjamini	FDR
GOTERM_BP_DIRECT	GO:0030224~monocyte differentiation	4	0.620155	0.0187602	IFI206, IFI207, CSF2, IFI204	567	20	19672	6.93898	1	0.294906	0.283773
GOTERM_BP_DIRECT	GO:0043392~negative regulation of DNA binding	5	0.775194	0.0192809	IFI206, SP100, IFI207, WFIKKN1, IFI204	567	36	19672	4.81873	1	0.296573	0.285378
GOTERM_BP_DIRECT	GO:0097202~activation of cysteine-type endopeptidase activity	4	0.620155	0.0242939	IFI206, IFI207, NLRP6, IFI204	567	22	19672	6.30816	1	0.345795	0.332742
GOTERM_BP_DIRECT	GO:2000117~negative regulation of cysteine-type endopeptidase activity	3	0.465116	0.0260164	IFI206, IFI207, IFI204	567	9	19672	11.565	1	0.354442	0.341062
GOTERM_BP_DIRECT	GO:0040029~regulation of gene expression, epigenetic	4	0.620155	0.034063	L3MBTL1, IFI206, IFI207, IFI204	567	25	19672	5.55118	1	0.431213	0.414935
GOTERM_BP_DIRECT	GO:0072332~intrinsic apoptotic signaling pathway by p53 class mediator	4	0.620155	0.05416	IFI206, IFI207, IFI204, PML	567	30	19672	4.62598	1	0.583699	0.561665
GOTERM_BP_DIRECT	GO:0071479~cellular response to ionizing radiation	4	0.620155	0.132469	IFI206, IFI207, IFI204, NAMPT	567	44	19672	3.15408	1	0.981329	0.944285
GOTERM_BP_DIRECT	GO:0042149~cellular response to glucose starvation	3	0.465116	0.453243	IFI206, IFI207, IFI204	567	53	19672	1.96386	1	1	0.962587
