# Supplementary material for: Influenza A virus activates cellular Tropomyosin receptor kinase A (TrkA) signaling to promote viral replication and lung inflammation
Source: PLoS Pathog. 2022 Sep 19;18(9):e1010874. doi: 10.1371/journal.ppat.1010874 (PMC9521937; doi:10.1371/journal.ppat.1010874)
Supplement: S2 List — (XLSX) [file ppat.1010874.s007.xlsx]

## Sheet: AM.TrkA_Reg
Annotation Cluster 1	Enrichment Score: 15.565253883948916
Category	Term	Count	%	PValue	Genes	List Total	Pop Hits	Pop Total	Fold Enrichment	Bonferroni	Benjamini	FDR
GOTERM_BP_DIRECT	GO:0006958~complement activation, classical pathway	47	5.02137	1.68744e-20	IGHV2-4, IGHV1-5, IGHV4-1, IGHM, IGHV1-81, IGHV1-4, IGHV1-82, IGHV2-6, IGHV1-7, IGHV3-5, IGHV1-85, IGHV1-64, IGHV1-69, IGHV1-26, C2, C4B, IGHG3, IGHG1, C1S1, IGHV6-7, TRDC, IGHV6-4, IGHV1-9, IGHV7-3, IGHV5-4, IGHV6-3, IGHV9-3, IGHV6-6, IGHV3-8, IGHV5-6, C1RA, IGHV1-72, IGHV1-50, IGHV1-75, IGHV5-16, IGHV1-11, IGHV1-12, IGHV1-58, IGHV5-17, IGHV1-15, IGHV10-1, IGHV1-18, IGHV12-3, IGHV14-3, IGHA, SER…	817	215	19672	5.26364	5.61073e-17	5.61073e-17	5.6023e-17
GOTERM_BP_DIRECT	GO:0050853~B cell receptor signaling pathway	44	4.70085	3.02174e-18	IGHV2-4, IGHV1-5, IGHV4-1, IGHM, IGHV1-81, IGHV1-4, IGHV1-82, IGHV2-6, IGHV1-7, IGHV3-5, IGHV1-85, IGHV1-64, IGHV1-69, IGHV1-26, IGHG3, IGHG1, IGHV6-7, TRDC, IGHV6-4, IGHV1-9, IGHV7-3, IGHV5-4, IGHV6-3, IGHV9-3, IGHV6-6, SH2B2, IGHV3-8, IGHV5-6, IGHV1-72, IGHV1-50, PRKCB, IGHV1-75, IGHV5-16, IGHV1-11, IGHV1-12, IGHV1-58, IGHV5-17, IGHV1-15, LIME1, IGHV10-1, IGHV1-18, IGHV12-3, IGHV14-3, IGHA	817	213	19672	4.97393	1.00473e-14	5.02364e-15	5.01609e-15
GOTERM_BP_DIRECT	GO:0050871~positive regulation of B cell activation	41	4.38034	8.01244e-18	IGHV2-4, IGHV1-5, IGHV4-1, IGHM, IGHV1-81, IGHV1-4, IGHV1-82, IGHV2-6, IGHV1-7, IGHV3-5, IGHV1-85, IGHV1-64, IGHV1-69, IGHV1-26, IGHG3, IGHG1, IGHV6-7, TRDC, IGHV6-4, IGHV1-9, IGHV7-3, IGHV5-4, IGHV6-3, IGHV9-3, IGHV6-6, IGHV3-8, IGHV5-6, IGHV1-72, IGHV1-50, IGHV1-75, IGHV5-16, IGHV1-11, IGHV1-12, IGHV1-58, IGHV5-17, IGHV1-15, IGHV10-1, IGHV1-18, IGHV12-3, IGHV14-3, IGHA	817	189	19672	5.22334	2.66414e-14	8.88046e-15	8.8671e-15
GOTERM_BP_DIRECT	GO:0006910~phagocytosis, recognition	41	4.38034	2.10291e-17	IGHV2-4, IGHV1-5, IGHV4-1, IGHM, IGHV1-81, IGHV1-4, IGHV1-82, IGHV2-6, IGHV1-7, IGHV3-5, IGHV1-85, IGHV1-64, IGHV1-69, IGHV1-26, IGHG3, IGHG1, IGHV6-7, TRDC, IGHV6-4, IGHV1-9, IGHV7-3, IGHV5-4, IGHV6-3, IGHV9-3, IGHV6-6, IGHV3-8, IGHV5-6, IGHV1-72, IGHV1-50, IGHV1-75, IGHV5-16, IGHV1-11, IGHV1-12, IGHV1-58, IGHV5-17, IGHV1-15, IGHV10-1, IGHV1-18, IGHV12-3, IGHV14-3, IGHA	817	194	19672	5.08872	6.99217e-14	1.74804e-14	1.74541e-14
GOTERM_BP_DIRECT	GO:0006911~phagocytosis, engulfment	41	4.38034	6.3234e-16	IGHV2-4, IGHV1-5, IGHV4-1, IGHM, IGHV1-81, IGHV1-4, IGHV1-82, IGHV2-6, IGHV1-7, IGHV3-5, IGHV1-85, IGHV1-64, IGHV1-69, IGHV1-26, IGHG3, IGHG1, IGHV6-7, TRDC, IGHV6-4, IGHV1-9, IGHV7-3, IGHV5-4, IGHV6-3, IGHV9-3, IGHV6-6, IGHV3-8, IGHV5-6, IGHV1-72, IGHV1-50, IGHV1-75, IGHV5-16, IGHV1-11, IGHV1-12, IGHV1-58, IGHV5-17, IGHV1-15, IGHV10-1, IGHV1-18, IGHV12-3, IGHV14-3, IGHA	817	212	19672	4.65666	2.21489e-12	4.20506e-13	4.19874e-13
GOTERM_BP_DIRECT	GO:0042742~defense response to bacterium	52	5.55556	1.39523e-13	IGHV1-5, IGHM, IGHV1-81, IGHV1-4, IGHV1-82, IGHV1-7, IGHV3-5, IGHV1-85, IGHG3, IGHG1, LBP, IGHV1-9, IGHV7-3, IGHV5-4, IGHV9-3, IGHV3-8, IGHV5-6, IGHV1-50, IGHV5-16, IGHV1-11, IGHV1-12, IGHV1-58, IGHV5-17, IGHV1-15, IGHV1-18, SLPI, IGHA, NAIP1, OAS1H, IGHV2-4, IGHV4-1, IGHV2-6, TMF1, IGHV1-64, IGHV1-69, IGHV1-26, COCH, OAS1F, IGHV6-7, TRDC, IGHV6-4, GSDMC3, IGHV6-3, IGHV6-6, GSDMC4, IGHV1-72, IGHV…	817	381	19672	3.28628	4.6402e-10	7.73189e-11	7.72027e-11
GOTERM_BP_DIRECT	GO:0045087~innate immune response	67	7.15812	1.45733e-10	IGHV1-5, IGHM, IGHV1-81, IGHV1-4, IGHV1-82, IGHV1-7, TRIM30B, IFITM1, IGHV3-5, IGHV1-85, ZFP809, C4B, IGHG3, TRIM6, IGHG1, C1S1, LBP, IGHV1-9, IGHV7-3, IGHV5-4, IGHV9-3, IGHV3-8, IGHV5-6, IGHV1-50, ARG1, IGHV5-16, IGHV1-11, IGHV1-12, IGHV1-58, IGHV5-17, IGHV1-15, IGHV1-18, SLPI, TRAF3, IGHA, IRF7, SERPING1, MASP2, TRIM10, CFB, OAS1H, IGHV2-4, IGHV4-1, COLEC11, IGHV2-6, IGHV1-64, IGHV1-69, IGHV1-2…	817	683	19672	2.362	4.84561e-07	6.9223e-08	6.91189e-08
Annotation Cluster 2	Enrichment Score: 1.626681911891978
Category	Term	Count	%	PValue	Genes	List Total	Pop Hits	Pop Total	Fold Enrichment	Bonferroni	Benjamini	FDR
GOTERM_BP_DIRECT	GO:0045071~negative regulation of viral genome replication	9	0.961538	0.00110799	OAS1H, BST2, IFITM1, TRIM6, SLPI, CCL5, IFITM7, OAS1F, IFITM6	817	51	19672	4.24912	0.974931	0.35444	0.353907
GOTERM_BP_DIRECT	GO:0035455~response to interferon-alpha	5	0.534188	0.00155626	BST2, IFITM1, LAMP3, IFITM7, IFITM6	817	13	19672	9.2609	0.994364	0.431213	0.430565
GOTERM_BP_DIRECT	GO:0060337~type I interferon signaling pathway	6	0.641026	0.0045781	OAS1H, IFITM1, IRF7, IFITM7, OAS1F, IFITM6	817	27	19672	5.35074	1	0.77667	0.775502
GOTERM_BP_DIRECT	GO:0034341~response to interferon-gamma	6	0.641026	0.0109727	BST2, CYP27B1, IFITM1, CCL5, IFITM7, IFITM6	817	33	19672	4.37788	1	1	0.998797
GOTERM_BP_DIRECT	GO:0035456~response to interferon-beta	4	0.42735	0.0148911	BST2, IFITM1, IFITM7, IFITM6	817	13	19672	7.40872	1	1	0.998797
GOTERM_BP_DIRECT	GO:0009615~response to virus	8	0.854701	0.0837082	OAS1H, BST2, IFITM1, LCN2, CYP1A1, HSPB1, IFITM7, OAS1F	817	91	19672	2.11678	1	1	0.998797
GOTERM_BP_DIRECT	GO:0046597~negative regulation of viral entry into host cell	4	0.42735	0.145689	IFITM1, IFITM7, TRIM10, IFITM6	817	32	19672	3.00979	1	1	0.998797
GOTERM_BP_DIRECT	GO:0035458~cellular response to interferon-beta	5	0.534188	0.237481	OAS1H, GBP2B, TRIM6, IFITM7, OAS1F	817	60	19672	2.00653	1	1	0.998797
GOTERM_BP_DIRECT	GO:0051607~defense response to virus	10	1.06838	0.613049	OAS1H, BST2, IL33, GBP2B, IFITM1, IRF7, EIF2AK4, IFITM7, OAS1F, IFITM6	817	229	19672	1.05146	1	1	0.998797
